# Supplementary material for: Identification of novel QTLs for grain fertility and associated traits to decipher poor grain filling of basal spikelets in dense panicle rice
Source: Sci Rep. 2021 Jun 30;11:13617. doi: 10.1038/s41598-021-93134-7 (PMC8245594; doi:10.1038/s41598-021-93134-7)
Supplement: Supplementary file 2 — Supplementary Information 2. [file 41598_2021_93134_MOESM2_ESM.xlsx]

## Sheet: Supplementary Table Information
Supplementary Table Information:
Supplementary Table S1. Statistical analysis of spikelets fertility percentage, spikelet number, inter-grain space (panicle compactness) and ethylene production in the RILs derived from PDKV Shriram (HGN) and Heera grown during kharif 2017 and kharif 2018
Supplementary Table S2. List of polymorphic SSR markers used for genotyping of RILs developed from the cross between PDK Shriram and Heera
Supplementary Table S3. List of polymorphic SNP markers used for genotyping of RILs developed from the cross between PDK Shriram and Heera
Supplementary Table S4. Chi-Square test to identify markers showing segregation distortion in RILs of PDK Shriram and Heera
Supplementary Table S5. Summary of polymorphic markers obtained in parental polymorphism survey used for genotyping of RILs and construction of linkage map
Supplementary Table S6. List of candidate genes used in qRT-PCR for validation
Supplementary Table S7a. No of genes identified in selected QTL regions
Supplementary Table S7b. List of candidate genes (CG) associated with qETH1.2
Supplementary Table S7c. List of candidate genes (CG) associated with qIGS6.1, qIGS6.2 and qETH6.1
Supplementary Table S7d. List of candidate genes (CG) associated with qSFP6.1 and qIGS6.3

## Sheet: S1_SFP_IGS_ETH
Supplementary Table S1. Statistical analysis of spikelets fertility percentage, spikelet number, inter-grain space (panicle compactness) and ethylene production in the RILs derived from PDKV Shriram (HGN) and Heera grown during kharif 2017 and kharif 2018.
Traits name	Year	RILs
		Min.	Max.	Average	± SD	Kurtosis	Skewness
Spikelets fertility percentage (SFP)	2017	21.22	89.76	69.23	12.495	0.99	-0.955
	2018	45.28	97.13	73.17	8.605	1.669	-0.902
Inter-grain space (IGS) in cm	2017	0.28	0.95	0.51	0.118	1.002	0.841
	2018	0.26	1.03	0.53	0.154	0.635	0.79
Ethylene (ETH) in pmol.g-1frwt. ml-1 air. h-1	2017	0.01	0.201	0.0294	0.008	4.205	2.932
	2018	0.01	0.25	0.03	0.0092	4.019	3.305

## Sheet: S2_Plymorphic SSR markers
Supplementary Table S2. List of polymorphic SSR markers used for genotyping of RILs developed from the cross between PDK Shriram and Heera.
Marker ID	Chromosome #	Position (bp)
RM10552	1	8,703,888-8,704,076
HVSSR1-31	1	9,489,807-9,490,070
RGNMS1099	1	14,785,488-14,785,622
HVSSR1-44	1	16247241-16247506
RM11159	1	20,992,549-20,992,829
RM11258	1	22,996,745-22,996,911
RM11522	1	28,070,723-28,071,098
RM11738	1	32,927,399-32,927,695
RM12224	1	42,248,647-42,248,926
RM12469	2	2,754,646-2,755,081
RM7288	2	9,033,547-9,033,882
RM12941	2	9,881,519-9,881,705
RM6374	2	15,181,966-15,182,226
RM263	2	25,865,334-25,865,568
RM13854	2	29,103,213-29,103,298
RM13861	2	29,187,960-29,188,058
RM13910	2	30,052,310-30,052,498
RM13934	2	30603641-30603668
RM14073	2	33,674,952-33,675,145
RM14127	2	34,208,917-34,209,097
RM14272	3	469,156-469,279
RM14292	3	751,885-752,024
RM14294	3	755,873-756,024
RM231	3	2453792-2453929
RM14428	3	3,359,443-3,359,583
RM175	3	3,865,706-3,865,940
AUT14465	3	3866710-3866944
RM14566	3	5,733,957-5,734,130
RM14565	3	5,733,958-5,734,059
RM517	3	6,165,992-6,166,181
RM14616	3	6,576,333-6,576,428
RM218	3	8,405,368-8,405,516
RM14694	3	8406433- 8406814
RM14723	3	9,223,269-9,223,464
RM251	3	9949856- 9949973
RM14803	3	10,565,605-10,565,860
RM14817	3	10775661-10775804
HVSSR3-26	3	10,818,909-10,819,098
RM14825	3	10904796-10904980
RM14906	3	12,587,166-12,587,329
RM16	3	23,126,064-23,126,231
RM15630	3	26,073,971-26,074,256
RM426	3	27,588,613-27,588,762
RM15761	3	28,322,531-28,322,779
RM15762	3	28,375,017-28,375,527
RM15781	3	28,645,289-28,645,626
RM16131	3	34,271,979-34,272,189
RM335	4	688,353-688,466
RM16519	4	7,499,234-7,499,491
RM49	4	7636546-7633641
RM16569	4	9,666,957-9,667,308
RM16770	4	17,303,553-17,303,649
RM16947	4	20516144-20516278
RM16952	4	20599466-20599664
RM17016	4	21,445,048-21,445,263
RM17063	4	22,120,267-22,120,637
RM252	4	25364277-25364082
RM17377	4	28,965,100-28,965,268
RM3474	4	29,709,080-29,709,349
RM17583	4	33,306,692-33,306,954
RM3473	4	34718915 - 34719058
RM17677	4	34,912,612-34,912,911
HVSSR5-02	5	169799 - 169988
MC46	5	569102 - 569259
MC48	5	600257 - 600372
MC50	5	643282 - 643405
RM17784	5	830,380-830,572
MC61	5	836619 - 836904
RM18191	5	1772881 - 1773054
RM413	5	2212736- 2212825
RM3322	5	4,262,731-4,262,851
RM18795	5	22081706 - 22081810
RM18839	5	22,936,467-22,936,738
RM7446	5	24,953,490-24,953,684
HVSSR5-63	5	27375889 - 27376103
RM19183	5	29,145,672-29,146,002
RM19199	5	29,409,995-29,410,153
RM161	5	29958434 -29958484
RM8107	6	483,009-483,259
RM588	6	1,611,398-1,611,524
RM19480	6	4,205,587-4,206,069
RM19496	6	4,351,871-4,352,114
RM20045	6	16,049,580-16,049,767
RM20500	6	26,596,664-26,597,121
RM20506	6	26,795,543-26,795,937
HVSSR06-75	6	31007097 - 31007266
RM20783	7	111,474-111,643
RM336	7	21,871,205-21,871,356
RM505	7	24527950 - 24527752
RM21945	7	24,935,547-24,935,839
RM22143	7	28,894,139-28,894,309
RM22156	7	29,145,351-29,145,437
RM22263	8	747,835-747,952
HVSSR8-28	8	15440838 - 15441162
RM23248	8	22474550 - 22474743
RM23512	8	26,734,119-26,734,481
RM23513	8	26,745,220-26,745,383
RM264	8	27926652 - 27926485
RM24137	9	11,810,695-11,811,156
RM24271	9	14,405,187-14,405,400
RM24560	9	18,472,268-18,472,687
RM24097	9	11,019,511-11,019,592
RM24404	9	16,107,005-16,107,460
RM484	10	21,066,729-21,067,027
RM286	11	383,711-383,945
HVSSR11-11	11	2261004 - 2261257
RM26343	11	7,778,982-7,779,141
RM26474	11	10,695,696-10,695,967
RM26893	11	19,796,587-19,796,951
RM26969	11	21,501,579-21,501,844
RM6440	11	24,890,716-24,890,924
RM27234	11	26,099,260-26,099,448
RM27235	11	26,143,655-26,143,920
RM27405	12	202009 - 202193
HVSSR12-09	12	3072402 - 3072726
RM27879	12	9,276,138-9,276,392
RM3726	12	23,241,647-23,241,839
RM28616	12	24,845,938-24,846,322

## Sheet: S3_Polymorphic SNP markers
Supplementary Table S3. List of polymorphic SNP markers used for genotyping of RILs developed from the cross between PDK Shriram and Heera.
SNP Marker ID	Chromosome #	Position (bp)
Affx93226501	1	28570504
Affx93259116	1	34213458
Affx93228477	2	10743318
Affx93234006	2	11066196
Affx93238663	2	24918703
Affx93257026	2	10696137
Affx93215884	4	5300341
Affx93231984	4	20681937
Affx93238738	4	4263171
Affx93242145	4	7299778
Affx93245375	4	17985986
Affx93250047	4	1011527
Affx93260627	4	14039449
Affx93230537	5	16817975
Affx93237375	5	29056738
Affx93245432	5	24151518
Affx93258318	5	24148431
Affx93245276	6	11501996
Affx93236557	7	28183365
Affx93211964	8	25520351
Affx93261203	10	2284127
Affx93252255	12	2196970

## Sheet: S4_Chi quare test of markers
Supplementary Table S4. Chi-square test to identify markers showing segregation distortion in RILs of PDK Shriram and Heera
Marker ID	Chromosome	Position(bp)	Observed Chi-square value (1:1)	P value ( 1:1)	Remark
RM10552	1	8,703,888-8,704,076	3.57	<0.05
HVSSR1-31	1	9,489,807-9,490,070	10.52	<0.001
RGNMS1099	1	14,785,488-14,785,622	97.52	<0.00001*	Highly distorted
HVSSR1-44	1	16247241-16247506	9.29	<0.001
RM11159	1	20,992,549-20,992,829	5.57	<0.01
RM11258	1	22,996,745-22,996,911	0.2649	<0.05
RM11522	1	28,070,723-28,071,098	1.4222	<0.05
Affx93226501	1	28570504	3.5714	<0.05
RM11738	1	32,927,399-32,927,695	0.0053	<0.05
Affx93259116	1	34213458	0.0066	<0.05
RM12224	1	42,248,647-42,248,926	10.52	<0.001
RM12469	2	2,754,646-2,755,081	3.0633	<0.05
RM7288	2	9,033,547-9,033,882	0.1337	<0.05
RM12941	2	9,881,519-9,881,705	4.8913	<0.01
Affx93257026	2	10696137	2.3704	<0.05
Affx93228477	2	10743318	0.6809	<0.05
Affx93234006	2	11066196	4.5	<0.01
RM6374	2	15,181,966-15,182,226	3.8984	<0.01
Affx93238663	2	24918703	2.6129	<0.05
RM263	2	25,865,334-25,865,568	5.5652	<0.01
RM13854	2	29,103,213-29,103,298	10.5217	<0.001
RM13861	2	29,187,960-29,188,058	3.236	<0.05
RM13910	2	30,052,310-30,052,498	95.67	<0.00001*	Highly distorted
RM13934	2	30603641-30603668	5.57	<0.01
RM14073	2	33,674,952-33,675,145	2.7816	<0.05
RM14127	2	34,208,917-34,209,097	9.2873	<0.001
RM14272	3	469,156-469,279	10.41	<0.001
RM14292	3	751,885-752,024	3.8851	<0.01
RM14294	3	755,873-756,024	0.0215	<0.05
RM231	3	2453792-2453929	1.5967	<0.05
RM14428	3	3,359,443-3,359,583	4.5	<0.01
RM175	3	3,865,706-3,865,940	9.38	<0.001
AUT14465	3	3866710-3866944	82.67	<0.00001*	Highly distorted
RM14566	3	5,733,957-5,734,130	7.04	<0.001
RM14565	3	5,733,958-5,734,059	6.97	<0.001
RM517	3	6,165,992-6,166,181	5.57	<0.01
RM14616	3	6,576,333-6,576,428	7.04	<0.001
RM218	3	8,405,368-8,405,516	5.57	<0.01
RM14694	3	8406433- 8406814	7.22	<0.001
RM14723	3	9,223,269-9,223,464	10.41	<0.001
RM251	3	9949856- 9949973	3.89	<0.01
RM14803	3	10,565,605-10,565,860	6.42	<0.01
RM14817	3	10775661-10775804	7.04	<0.001
HVSSR3-26	3	10,818,909-10,819,098	7.22	<0.001
RM14825	3	10904796-10904980	7.22	<0.001
RM14906	3	12,587,166-12,587,329	10.52	<0.001
RM16	3	23,126,064-23,126,231	4.4973	<0.01
RM15630	3	26,073,971-26,074,256	6.42	<0.01
RM426	3	27,588,613-27,588,762	4.5	<0.01
RM15761	3	28,322,531-28,322,779	9.29	<0.001
RM15762	3	28,375,017-28,375,527	7.22	<0.001
RM15781	3	28,645,289-28,645,626	10.4086	<0.001
RM16131	3	34,271,979-34,272,189	0.0215	<0.05
RM335	4	688,353-688,466	120.02	<0.00001*	Highly distorted
Affx93250047	4	1011527	0.8471	<0.05
Affx93238738	4	4263171	0.1039	<0.05
Affx93215884	4	5300341	6.1387	<0.01
Affx93242145	4	7299778	1.9286	<0.05
RM16519	4	7,499,234-7,499,491	7.22	<0.001
RM49	4	7636546-7633641	2.8169	<0.05
RM16569	4	9,666,957-9,667,308	10.52	<0.001
Affx93260627	4	14039449	7.2178	<0.001
RM16770	4	17,303,553-17,303,649	9.38	<0.001
Affx93245375	4	17985986	0	<0.05
RM16947	4	20516144-20516278	9.383	<0.001
RM16952	4	20599466-20599664	4.5	<0.01
Affx93231984	4	20681937	0.0571	<0.05
RM17016	4	21,445,048-21,445,263	114.6	<0.00001*	Highly distorted
RM17063	4	22,120,267-22,120,637	10.42	<0.001
RM252	4	25364277-25364082	3.24	<0.05
RM17377	4	28,965,100-28,965,268	4.17	<0.01
RM3474	4	29,709,080-29,709,349	4.4045	<0.01
RM17583	4	33,306,692-33,306,954	0.766	<0.05
RM3473	4	34718915 - 34719058	5.0562	<0.05
RM17677	4	34,912,612-34,912,911	7.22	<0.001
HVSSR5-02	5	169799 - 169988	0.022	<0.05
MC46	5	569102 - 569259	0.1915	<0.05
MC48	5	600257 - 600372	5.4468	<0.01
MC50	5	643282 - 643405	0.0213	<0.05
RM17784	5	830,380-830,572	0.3404	<0.05
MC61	5	836619 - 836904	0.0486	<0.05
RM18191	5	1772881 - 1773054	3.0968	<0.05
RM413	5	2212736- 2212825	0.0217	<0.05
RM3322	5	4,262,731-4,262,851	2.3256	<0.05
Affx93230537	5	16817975	1.9286	<0.05
RM18795	5	22081706 - 22081810	5.4468	<0.01
RM18839	5	22,936,467-22,936,738	3.5957	<0.05
Affx93258318	5	24148431	3.3694	<0.05
Affx93245432	5	24151518	1.8148	<0.05
RM7446	5	24,953,490-24,953,684	6.4222	<0.01
HVSSR5-63	5	27375889 - 27376103	0.0233	<0.05
Affx93237375	5	29056738	0.2195	<0.05
RM19183	5	29,145,672-29,146,002	9.29	<0.001
RM19199	5	29,409,995-29,410,153	3.8409	0.05
RM161	5	29958434 -29958484	0.9235	<0.001
RM8107	6	483,009-483,259	6.42	<0.01
RM588	6	1,611,398-1,611,524	6.97	<0.001
RM19480	6	4,205,587-4,206,069	8.11	<0.001
RM19496	6	4,351,871-4,352,114	6.97	<0.001
Affx93245276	6	11501996	8.11	<0.001
RM20045	6	16,049,580-16,049,767	7.22	<0.001
RM20500	6	26,596,664-26,597,121	6.9677	<0.001
RM20506	6	26,795,543-26,795,937	7.04	<0.001
HVSSR06-75	6	31007097 - 31007266	75.92	<0.00001*	Highly distorted
RM20783	7	111,474-111,643	7.0435	<0.001
RM336	7	21,871,205-21,871,356	8.11	<0.001
RM505	7	24527950 - 24527752	6.97	<0.001
RM21945	7	24,935,547-24,935,839	0.1381	<0.05
Affx93236557	7	28183365	0.0064	<0.05
RM22143	7	28,894,139-28,894,309	0.7912	<0.05
RM22156	7	29,145,351-29,145,437	0.5319	<0.05
RM22263	8	747,835-747,952	1.5967	<0.05
HVSSR8-28	8	15440838 - 15441162	7.07	<0.001
RM23248	8	22474550 - 22474743	8.1124	<0.001
Affx93211964	8	25520351	7.0672	<0.001
RM23512	8	26,734,119-26,734,481	0.092	<0.05
RM23513	8	26,745,220-26,745,383	0	<0.05
RM264	8	27926652 - 27926485	0.9548	<0.05
RM24560	9	18,472,268-18,472,687	6.97	<0.001
RM24097	9	11,019,511-11,019,592	1.0538	<0.05
RM24137	9	11,810,695-11,811,156	5.46	<0.01
RM24271	9	14,405,187-14,405,400	6.97	<0.001
RM24404	9	16,107,005-16,107,460	0.9235	<0.05
Affx93261203	10	2284127	0.1333	<0.05
RM484	10	21,066,729-21,067,027	5.46	<0.01
RM286	11	383,711-383,945	0.9235	<0.05
HVSSR11-11	11	2261004 - 2261257	1.0538	<0.05
RM26343	11	7,778,982-7,779,141	0.0851	<0.05
RM26474	11	10,695,696-10,695,967	4.7872	<0.01
RM26893	11	19,796,587-19,796,951	75.92	<0.00001*	Highly distorted
RM26969	11	21,501,579-21,501,844	3.37	<0.05
RM6440	11	24,890,716-24,890,924	1.5967	<0.05
RM27234	11	26,099,260-26,099,448	5.46	<0.01
RM27235	11	26,143,655-26,143,920	10.52	<0.001
RM27405	12	202009 - 202193	0.2768	<0.05
Affx93252255	12	2196970	0.9883	<0.05
HVSSR12-09	12	3072402 - 3072726	0	<0.05
RM27879	12	9,276,138-9,276,392	10.41	<0.001
RM3726	12	23,241,647-23,241,839	1.7234	<0.05
RM28616	12	24,845,938-24,846,322	7.07	<0.001
	*Seven markers show highly segregation distortion (<0.00001)
	Except seven markers remaining 133 makers follow the normal segrgation at <0.001

## Sheet: S5-Summary of Linkage map
Supplementary Table S5. Summary of polymorphic markers obtained in parental polymorphism survey used for genotyping of RILs and construction of linkage map
Chr#	No of markers used in parental polymorphism survey			No of polymorphic markers obtained in parental polymorphism survey			% of polymorphism	Number of markers used for construction of linkage map	Linkage group	Length for marker interval of linkage group (cM)
	SSR	SNP	Total	SSR	SNP	Total
1	115	10	125	9	2	11	8.8	10	LG1	243.43
2	102	25	127	11	4	15	11.81	14	LG2	114.63
									LG3
									LG4
3	120	10	130	27	0	27	20.77	26	LG5	653.5
4	98	26	124	15	7	22	17.74	20	LG6, LG7, LG8	320.1
									LG9
5	115	25	140	16	4	20	14.29	20	LG10	256.74
6	80	20	100	8	1	9	9	8	LG11	59.04
7	95	25	120	6	1	7	5.83	7	….	0
8	85	22	107	6	1	7	6.54	7	LG12	65.47
									LG13
9	116	17	133	5	0	5	3.76	5	….	0
10	90	16	106	1	1	2	1.89	2	….	0
11	92	18	110	9	0	9	8.18	8	LG14	117.36
									LG15
12	92	11	103	5	1	6	5.83	6	LG16	48.03
									LG17
Total	1200	225	1425	118	22	140	-	133		1878.3

## Sheet: S6-qRT-PCR gene primer seq
Supplementary Table S6. List of candidate genes used in qRT-PCR for validation
SL No	Gene ID /Protein ID	Name of putative candidte genes	Chrom#	QTL Region	Forward primer (5’-3’)	Reverse primer (5’-3’)
1	Os06g0652550 (XP_015642592.1)	E3 ubiquitin-protein ligase GW2	6	qSFP6.1 and qIGS6.3	GACGAGGATTGCCCCATTTG	TGGCTCGATTGCCTCGATAC
2	Os06g0133000 (XP_015644486.1)	Granule-bound starch synthase 1	6	qIGS6.1 and qIGS6.2	GGAGTCGACCGTGTGTTCAT	GCAAAGAAGGCTGAAACGCA
3	Os06g0186400	Serine carboxypeptidase II-2	6	qIGS6.2	CAAGGAACAAAGTCATGAAAAGGAA	CTTTTGCACCTCAGCCAGATT
4	Os06g0130100 (XP_015641250.1)	LRR receptor-like serine/threonine-protein kinase ERL1	6	qIGS6.2 and qETH6.1	TCCTTCTGAGCTTGGTCACAT	CAGGAACTGGCCCATCAAGA
5	Os01g0797600	ethylene-responsive transcription factor 8 (ERF3)	1	qETH1.2	GCCGACTCTGGACTTGGATTT	CATCATACGGTATCCAGCCTCAG
6	Os06g0145700(XP_015641668.1)	AP2-like ethylene-responsive transcription factor(AP2-ERF)	6	qETR6.1	ACAGGCAGATTTGAGGCACA	TGTAGGTGGTAGGTCCCCAG
7	Os06g0194000	EREBP transcription factor	6	qETR6.1	CGGACTTTAGCCAGG AGAATGAT	AAATTTCATGTACG GCTCCAGGT
8	Os03g0718100	Actin-1			TCCTCTTCCAGCCTT CCTTCATA	CAATGCCAGGGAACATAGTGGTA
	Actin-1 was taken as control

## Sheet: S7a_No of Genes
Supplementary Table S4a. No of genes identified in selected QTL regions
Sl No	QTL region	Left Markers	Right Marker	Total number of genes
1	qETH1.2	Affx93259116 (33213458 bp)	RM12224 (42248647 bp)	1438
2	qIGS6.1, qIGS6.2 and qETH6.1	RM588 (1,611,398-1,611,524 bp)	RM20045 (16,049,580-16,049,767 bp)	1929
3	qSFP6.1 and qIGS6.3	RM20500 (26,596,664-26,597,121 bp)	RM20506 (26,795,543-26,795,937 bp)	111

## Sheet: S7b_CG_qETH1.2
Supplementary Table S7b. List of candidate genes (CG) associated with qETH1.2
	QTL Name	Left Marker (Position)	Right Marker ( Position)
	qETH1.2	Affx93259116 (33213458 bp)	RM12224 (42248647 bp)
Sl No	Gene ID	Name of putative candidte genes	Position (bp)
1	Os01g0797600	ethylene-responsive transcription factor 8	33767074-33767781
2	Os01g0813300	AP2-like ethylene-responsive transcription factor At1g16060	34574832-34577603
3	Os01g0868000	ethylene-responsive transcription factor ABR1	37590034-37592551
4	Os01g0885900	ethylene-responsive transcription factor ERF015	38489459-38490169
5	Os01g0899800	AP2-like ethylene-responsive transcription factor PLT1	39141567-39145242
6	Os01g0952500	two-component response regulator ORR4	41949361-41951891

## Sheet: S7c_CG_qIGS6.1_qIGS6.2_qETH6.1
Supplementary Table S7c. List of candidate genes (CG) associated with qIGS6.1, qIGS6.2 and qETH6.1
	QTL Name	Left Marker (Position)	Right Marker ( Position)
	qETH6.1 & qIGS6.1	RM588 (1,611,398-1,611,524 bp)	RM20045 (16,049,580-16,049,767 bp)
Sl No	Gene ID	Name of putative candidte genes	Position (bp)
1	XP_015641250.1	LRR receptor-like serine/threonine-protein kinase ERL1	1605798-1611951
2	XP_015644486.1	granule-bound starch synthase 1, chloroplastic/amyloplastic isoform X1	1766921-1770400
3	XP_015644371.1	WASH complex subunit 4 isoform X5	1938885-1948570
4	XP_015641573.1	transcription initiation factor TFIID subunit 14b	1990077-1993440
5	XP_015641668.1	AP2-like ethylene-responsive transcription factor At1g16060	2399691-2402596
6	XP_015642210.2	ethylene-responsive transcription factor 11	3067955..3068737
7	XP_015641200.1	ethylene-responsive transcription factor RAP2-9	3337162..333771
8	XP_015641438.2	ethylene-responsive transcription factor ERF003	4040767-4041551
9	XP_015642939.1	serine carboxypeptidase II-2	4347461-4353339
10	XP_015643752.1	ethylene-responsive transcription factor 1-like	4731450..4731714

[truncated: 1 more sheets: S7d_CG_qSFP6.1_qIGS6.3]
